# Supplementary material for: Capturing the short-lived excited singlet state in crystals of a TADF silver(i) complex
Source: Chem Commun (Camb). 2025 Sep 19;61(85):16560–3. doi: 10.1039/d5cc04193g (PMC12489737; doi:10.1039/d5cc04193g)
Supplement: CC-061-D5CC04193G-s002 [file CC-061-D5CC04193G-s002.cif]

# Supplementary Information (SI) for Chemical Communications.
# This journal is © The Royal Society of Chemistry 2025

####################################################################### 
# 
# This file contains crystal structure data downloaded from the 
# Cambridge Structural Database (CSD) hosted by the Cambridge 
# Crystallographic Data Centre (CCDC).
# 
# Full information about CCDC data access policies and citation 
# guidelines are available at http://www.ccdc.cam.ac.uk/access/V1 
# 
# Audit and citation data items may have been added by the CCDC. 
# Please retain this information to preserve the provenance of 
# this file and to allow appropriate attribution of the data. 
# 
#######################################################################

data_Ag-dppbz-dpps-Rigid-Body
_database_code_depnum_ccdc_archive 'CCDC 2472972'
loop_
_audit_author_name
_audit_author_address
'Radoslaw Kaminski'
;University of Warsaw
Poland
;
_audit_update_record             
;
2025-07-15 deposited with the CCDC.	2025-09-17 downloaded from the CCDC.
;
#=======================================================================

#=======================================================================

# CHEMICAL DATA

_chemical_formula_moiety         'C48 H38 Ag P3 S'
_chemical_formula_sum            'C48 H38 Ag P3 S'
_chemical_formula_weight         847.7
#=======================================================================

# CRYSTAL DATA

_symmetry_cell_setting           triclinic
_symmetry_space_group_name_H-M   'P -1'
_symmetry_space_group_name_Hall  '-P 1'
_symmetry_Int_Tables_number      2

loop_
_space_group_symop_id
_space_group_symop_operation_xyz
1 x,y,z
2 -x,-y,-z

_cell_length_a                   10.8475(2)
_cell_length_b                   12.0536(3)
_cell_length_c                   15.9663(3)
_cell_angle_alpha                72.057(2)
_cell_angle_beta                 88.8299(16)
_cell_angle_gamma                81.5120(18)
_cell_volume                     1963.64(8)

_cell_formula_units_Z            2

_cell_measurement_reflns_used    15551
_cell_measurement_theta_min      2.88
_cell_measurement_theta_max      76.21
_cell_measurement_temperature    100

_exptl_crystal_density_diffrn    1.4337
_exptl_crystal_F_000             868

_exptl_absorpt_coefficient_mu    6.025
_exptl_crystal_description       plate
_exptl_crystal_size_max          0.097
_exptl_crystal_size_mid          0.061
_exptl_crystal_size_min          0.014
_exptl_crystal_colour            colourless
_exptl_absorpt_correction_type   gaussian
_exptl_absorpt_process_details   
;
CrysAlisPro 1.171.43.113a (Rigaku Oxford Diffraction, 2024)
Numerical absorption correction based on gaussian integration over
a multifaceted crystal model
Empirical absorption correction using spherical harmonics,
implemented in SCALE3 ABSPACK scaling algorithm.
;
_exptl_absorpt_correction_T_min  0.687
_exptl_absorpt_correction_T_max  0.996

#=======================================================================

# EXPERIMENTAL DATA

_diffrn_ambient_temperature      100
_diffrn_source                   'micro-focus sealed X-ray tube'
_diffrn_radiation_type           'Cu K\a'
_diffrn_radiation_source         'X-ray tube'
_diffrn_radiation_wavelength     1.54184
_diffrn_radiation_monochromator  mirror
_diffrn_measurement_device_type  'SuperNova, Single source at offset/far, Atlas'
_diffrn_detector                 'CCD plate'
_diffrn_detector_area_resol_mean 10.5373
_diffrn_measurement_method       '\w scans'

_diffrn_reflns_number            8080
_diffrn_reflns_theta_min         2.91
_diffrn_reflns_theta_max         76.28
_diffrn_reflns_theta_full        76.29
_diffrn_measured_fraction_theta_max 0.98
_diffrn_measured_fraction_theta_full 0.98
_diffrn_reflns_av_R_equivalents  0.0547
_diffrn_reflns_limit_h_min       -13
_diffrn_reflns_limit_h_max       13
_diffrn_reflns_limit_k_min       -14
_diffrn_reflns_limit_k_max       15
_diffrn_reflns_limit_l_min       0
_diffrn_reflns_limit_l_max       19

_diffrn_radiation_probe          X-ray

#======================================================================

# REFINEMENT DATA

_reflns_number_total             8080
_reflns_number_gt                6443
_reflns_threshold_expression     I>3\s(I)

_refine_ls_structure_factor_coef Fsqd
_refine_ls_R_factor_gt           0.0591
_refine_ls_wR_factor_gt          0.1409
_refine_ls_R_factor_all          0.0685
_refine_ls_wR_factor_ref         0.1597
_refine_ls_goodness_of_fit_ref   2.1396
_refine_ls_goodness_of_fit_gt    2.1270
_refine_ls_restrained_S_gt       ?
_refine_ls_restrained_S_all      ?
_refine_ls_number_reflns         8080
_refine_ls_number_parameters     482
_refine_ls_number_restraints     0
_refine_ls_number_constraints    156
_refine_ls_weighting_scheme      sigma
_refine_ls_weighting_details     
'calc w=1/[\s^2^(Fo^2^)+(0.02P)^2^+0.0000P] where P=(Fo^2^+2Fc^2^)/3'
_refine_ls_hydrogen_treatment    constr
_refine_ls_shift/su_max          0.0007
_refine_ls_shift/su_mean         0.0001
_refine_diff_density_max         2.96
_refine_diff_density_min         -0.73
_refine_ls_extinction_method     none

loop_
_atom_type_symbol
_atom_type_scat_dispersion_real
_atom_type_scat_dispersion_imag
_atom_type_scat_source
_atom_type_scat_Cromer_Mann_a1
_atom_type_scat_Cromer_Mann_b1
_atom_type_scat_Cromer_Mann_a2
_atom_type_scat_Cromer_Mann_b2
_atom_type_scat_Cromer_Mann_a3
_atom_type_scat_Cromer_Mann_b3
_atom_type_scat_Cromer_Mann_a4
_atom_type_scat_Cromer_Mann_b4
_atom_type_scat_Cromer_Mann_c
C 0.0181 0.0091 'International Tables Vol C tables 4.2.6.8 and 6.1.1.4' 2.31
20.843901 1.02 10.2075 1.5886 0.5687 0.865 51.651199 0.2156
H 0.0000 0.0000 'International Tables Vol C tables 4.2.6.8 and 6.1.1.4'
0.493002 10.5109 0.322912 26.1257 0.140191 3.14236 0.04081 57.799702 0.003038
Ag 0.1306 4.2820 'International Tables Vol C tables 4.2.6.8 and 6.1.1.4'
19.2808 0.6446 16.688499 7.4726 4.8045 24.6605 1.0463 99.815598 5.179
P 0.2955 0.4335 'International Tables Vol C tables 4.2.6.8 and 6.1.1.4' 6.4345
1.9067 4.1791 27.157 1.78 0.526 1.4908 68.164497 1.1149
S 0.3331 0.5567 'International Tables Vol C tables 4.2.6.8 and 6.1.1.4' 6.9053
1.4679 5.2034 22.215099 1.4379 0.2536 1.5863 56.172001 0.8669

_iucr_refine_instructions_details 
;
 IAM refinement made with JANA program
;

#=======================================================================

# ATOMIC COORDINATES AND DISPLACEMENT PARAMETERS

loop_
_atom_site_label
_atom_site_type_symbol
_atom_site_fract_x
_atom_site_fract_y
_atom_site_fract_z
_atom_site_adp_type
_atom_site_U_iso_or_equiv
_atom_site_site_symmetry_multiplicity
_atom_site_occupancy
_atom_site_calc_flag
_atom_site_refinement_flags
_atom_site_disorder_assembly
_atom_site_disorder_group
Ag1 Ag 0.24546(3) 0.25227(3) 0.74066(2) Uani 0.03312(13) 2 1 d . . .
S1 S 0.12371(10) 0.08211(10) 0.76360(7) Uani 0.0365(4) 2 1 d . . .
P1 P 0.36364(10) 0.16870(10) 0.63682(8) Uani 0.0324(4) 2 1 d . . .
C1 C 0.2638(5) 0.0722(4) 0.6140(3) Uani 0.0339(15) 2 1 d . . .
C2 C 0.1651(5) 0.0358(4) 0.6719(3) Uani 0.0319(14) 2 1 d . . .
C3 C 0.0932(5) -0.0403(4) 0.6495(3) Uani 0.0386(16) 2 1 d . . .
C4 C 0.1109(5) -0.0758(4) 0.5770(3) Uani 0.0369(16) 2 1 d . . .
C5 C 0.2055(5) -0.0352(4) 0.5187(3) Uani 0.0382(16) 2 1 d . . .
C6 C 0.2779(5) 0.0380(4) 0.5365(3) Uani 0.0400(17) 2 1 d . . .
C7 C 0.5123(5) 0.0730(5) 0.6759(3) Uani 0.0346(15) 2 1 d . . .
C8 C 0.6044(5) 0.1187(5) 0.7096(3) Uani 0.0443(18) 2 1 d . . .
C9 C 0.7169(5) 0.0479(6) 0.7406(4) Uani 0.051(2) 2 1 d . . .
C10 C 0.7411(5) -0.0669(5) 0.7397(3) Uani 0.0454(19) 2 1 d . . .
C11 C 0.6525(5) -0.1126(5) 0.7036(3) Uani 0.0453(18) 2 1 d . . .
C12 C 0.5362(5) -0.0428(5) 0.6723(3) Uani 0.0404(17) 2 1 d . . .
C13 C 0.4042(4) 0.2570(4) 0.5267(3) Uani 0.0338(15) 2 1 d . . .
C14 C 0.5019(5) 0.2205(5) 0.4816(4) Uani 0.0426(18) 2 1 d . . .
C15 C 0.5269(5) 0.2885(5) 0.3954(3) Uani 0.0396(17) 2 1 d . . .
C16 C 0.4478(5) 0.3943(5) 0.3564(4) Uani 0.0470(19) 2 1 d . . .
C17 C 0.3507(6) 0.4316(5) 0.4012(4) Uani 0.054(2) 2 1 d . . .
C18 C 0.3269(5) 0.3651(5) 0.4877(3) Uani 0.0387(17) 2 1 d . . .
H3 H 0.027812 -0.06838 0.688034 Uiso 0.0463 2 1 d . . .
H4 H 0.059564 -0.128129 0.56538 Uiso 0.0443 2 1 d . . .
H5 H 0.218624 -0.059155 0.466824 Uiso 0.0458 2 1 d . . .
H6 H 0.340273 0.067394 0.495499 Uiso 0.048 2 1 d . . .
H8 H 0.589693 0.198469 0.711294 Uiso 0.0532 2 1 d . . .
H9 H 0.779831 0.08 0.763322 Uiso 0.0607 2 1 d . . .
H10 H 0.818426 -0.115189 0.763748 Uiso 0.0545 2 1 d . . .
H11 H 0.670152 -0.191357 0.699908 Uiso 0.0544 2 1 d . . .
H12 H 0.47396 -0.07467 0.64873 Uiso 0.0485 2 1 d . . .
H14 H 0.554578 0.147141 0.508931 Uiso 0.0512 2 1 d . . .
H15 H 0.596441 0.262847 0.364268 Uiso 0.0475 2 1 d . . .
H16 H 0.462193 0.441103 0.297432 Uiso 0.0563 2 1 d . . .
H17 H 0.297573 0.504428 0.373422 Uiso 0.0646 2 1 d . . .
H18 H 0.259393 0.392722 0.51949 Uiso 0.0465 2 1 d . . .
P2 P 0.13243(10) 0.45840(10) 0.71323(7) Uani 0.0326(4) 2 1 d . . .
P3 P 0.28841(10) 0.28537(9) 0.88341(7) Uani 0.0291(3) 2 1 d . . .
C43 C 0.2204(4) 0.5218(4) 0.7813(3) Uani 0.0295(14) 2 1 d . . .
C44 C 0.2880(4) 0.4458(4) 0.8554(3) Uani 0.0298(14) 2 1 d . . .
C45 C 0.3541(5) 0.4925(4) 0.9064(3) Uani 0.0338(15) 2 1 d . . .
C46 C 0.3543(5) 0.6133(4) 0.8840(3) Uani 0.0360(16) 2 1 d . . .
C47 C 0.2907(5) 0.6874(4) 0.8113(3) Uani 0.0339(15) 2 1 d . . .
C48 C 0.2226(4) 0.6426(4) 0.7603(3) Uani 0.0320(14) 2 1 d . . .
C25 C 0.1138(5) 0.5712(4) 0.6061(3) Uani 0.0332(14) 2 1 d . . .
C26 C -0.0012(5) 0.6201(5) 0.5656(3) Uani 0.0409(17) 2 1 d . . .
C27 C -0.0068(6) 0.6975(5) 0.4784(4) Uani 0.052(2) 2 1 d . . .
C28 C 0.0975(5) 0.7278(4) 0.4361(3) Uani 0.0387(16) 2 1 d . . .
C29 C 0.2143(5) 0.6793(5) 0.4750(4) Uani 0.0446(18) 2 1 d . . .
C30 C 0.2228(5) 0.6005(4) 0.5616(3) Uani 0.0376(16) 2 1 d . . .
C19 C -0.0231(4) 0.4641(4) 0.7593(3) Uani 0.0375(16) 2 1 d . . .
C20 C -0.0822(5) 0.3659(5) 0.7749(4) Uani 0.0468(19) 2 1 d . . .
C21 C -0.1985(6) 0.3641(6) 0.8125(4) Uani 0.053(2) 2 1 d . . .
C22 C -0.2525(6) 0.4586(6) 0.8415(3) Uani 0.052(2) 2 1 d . . .
C23 C -0.1935(6) 0.5554(6) 0.8257(4) Uani 0.050(2) 2 1 d . . .
C24 C -0.0796(6) 0.5585(5) 0.7851(3) Uani 0.0441(18) 2 1 d . . .
C37 C 0.1585(4) 0.2572(4) 0.9588(3) Uani 0.0314(14) 2 1 d . . .
C38 C 0.1304(6) 0.1432(5) 0.9845(4) Uani 0.0460(19) 2 1 d . . .
C39 C 0.0364(5) 0.1127(5) 1.0448(3) Uani 0.0431(18) 2 1 d . . .
C40 C -0.0316(5) 0.1970(5) 1.0778(3) Uani 0.0411(17) 2 1 d . . .
C41 C -0.0059(6) 0.3101(5) 1.0489(4) Uani 0.051(2) 2 1 d . . .
C42 C 0.0897(6) 0.3402(4) 0.9902(4) Uani 0.0474(19) 2 1 d . . .
H45 H 0.400224 0.44072 0.957712 Uiso 0.0406 2 1 d . . .
H46 H 0.399918 0.644489 0.92025 Uiso 0.0432 2 1 d . . .
H47 H 0.292872 0.770653 0.795285 Uiso 0.0407 2 1 d . . .
H48 H 0.176101 0.695695 0.709642 Uiso 0.0384 2 1 d . . .
H26 H -0.076346 0.601937 0.596204 Uiso 0.0491 2 1 d . . .
H27 H -0.086375 0.728855 0.448887 Uiso 0.0628 2 1 d . . .
H28 H 0.091032 0.783938 0.378104 Uiso 0.0464 2 1 d . . .
H29 H 0.288377 0.698937 0.443432 Uiso 0.0535 2 1 d . . .
H30 H 0.302948 0.567151 0.589859 Uiso 0.0451 2 1 d . . .
H20 H -0.042374 0.298423 0.759673 Uiso 0.0561 2 1 d . . .
H21 H -0.242027 0.298275 0.818756 Uiso 0.0637 2 1 d . . .
H22 H -0.329741 0.455211 0.871891 Uiso 0.0619 2 1 d . . .
H23 H -0.231507 0.621882 0.843035 Uiso 0.0606 2 1 d . . .
H24 H -0.039195 0.627083 0.774751 Uiso 0.0529 2 1 d . . .
H38 H 0.175369 0.085273 0.960923 Uiso 0.0552 2 1 d . . .
H39 H 0.018479 0.033234 1.063555 Uiso 0.0517 2 1 d . . .
H40 H -0.095083 0.175931 1.120097 Uiso 0.0493 2 1 d . . .
H41 H -0.054343 0.369691 1.069181 Uiso 0.0606 2 1 d . . .
H42 H 0.107589 0.419719 0.971653 Uiso 0.0568 2 1 d . . .
C31a C 0.4247(4) 0.2181(4) 0.9563(3) Uani 0.0322(15) 2 0.69(2) d . . .
C32a C 0.5353(9) 0.1878(10) 0.9191(6) Uani 0.050(3) 2 0.69(2) d . . .
C33a C 0.6413(9) 0.1327(10) 0.9693(7) Uani 0.059(4) 2 0.69(2) d . . .
C34a C 0.6354(10) 0.1013(9) 1.0583(8) Uani 0.042(2) 2 0.69(2) d . . .
C35a C 0.5262(10) 0.1298(10) 1.0968(6) Uani 0.040(3) 2 0.69(2) d . . .
C36a C 0.4211(9) 0.1869(10) 1.0462(6) Uani 0.030(2) 2 0.69(2) d . . .
H32a H 0.538287 0.205634 0.856261 Uiso 0.0601 2 0.69(2) d . . .
H33a H 0.718503 0.116629 0.941687 Uiso 0.0714 2 0.69(2) d . . .
H34a H 0.707574 0.059276 1.094307 Uiso 0.0508 2 0.69(2) d . . .
H35a H 0.523065 0.109741 1.159818 Uiso 0.0483 2 0.69(2) d . . .
H36a H 0.344742 0.204965 1.073978 Uiso 0.0361 2 0.69(2) d . . .
C31b C 0.4247(4) 0.2181(4) 0.9563(3) Uani 0.0322(16) 2 0.31(2) d . . .
C32b C 0.5404(10) 0.232(2) 0.9206(10) Uani 0.050(3) 2 0.31(2) d . . .
C33b C 0.6489(10) 0.182(2) 0.969(2) Uani 0.059(4) 2 0.31(2) d . . .
C34b C 0.642(2) 0.112(2) 1.053(2) Uani 0.042(2) 2 0.31(2) d . . .
C35b C 0.528(3) 0.096(2) 1.0902(10) Uani 0.040(2) 2 0.31(2) d . . .
C36b C 0.420(2) 0.1482(10) 1.0416(7) Uani 0.030(2) 2 0.31(2) d . . .
H32b H 0.545289 0.277353 0.859961 Uiso 0.0601 2 0.31(2) d . . .
H33b H 0.728263 0.196372 0.943958 Uiso 0.0714 2 0.31(2) d . . .
H34b H 0.717229 0.073101 1.08727 Uiso 0.0508 2 0.31(2) d . . .
H35b H 0.523826 0.048628 1.150386 Uiso 0.0483 2 0.31(2) d . . .
H36b H 0.340759 0.135373 1.067764 Uiso 0.0361 2 0.31(2) d . . .

loop_
_atom_site_aniso_label
_atom_site_aniso_type_symbol
_atom_site_aniso_U_11
_atom_site_aniso_U_22
_atom_site_aniso_U_33
_atom_site_aniso_U_12
_atom_site_aniso_U_13
_atom_site_aniso_U_23
Ag1 Ag 0.0293(2) 0.0336(2) 0.0337(2) -0.00663(14) 0.00219(13) -0.00548(14)
S1 S 0.0350(6) 0.0373(6) 0.0323(5) -0.0114(5) 0.0039(5) -0.0012(4)
P1 P 0.0259(6) 0.0317(6) 0.0354(6) -0.0056(5) 0.0027(5) -0.0038(5)
C1 C 0.029(2) 0.032(2) 0.038(2) -0.0047(19) 0.0039(19) -0.0062(18)
C2 C 0.032(2) 0.027(2) 0.027(2) -0.0004(18) -0.0049(18) 0.0034(17)
C3 C 0.035(3) 0.030(2) 0.044(3) -0.007(2) -0.002(2) 0.000(2)
C4 C 0.035(3) 0.030(2) 0.043(2) -0.007(2) -0.006(2) -0.0065(19)
C5 C 0.031(2) 0.037(2) 0.042(3) 0.004(2) -0.006(2) -0.010(2)
C6 C 0.034(3) 0.038(2) 0.048(3) -0.007(2) 0.005(2) -0.012(2)
C7 C 0.032(2) 0.048(3) 0.0201(18) -0.010(2) 0.0064(17) -0.0038(18)
C8 C 0.041(3) 0.049(3) 0.040(3) -0.013(2) -0.004(2) -0.007(2)
C9 C 0.031(3) 0.065(4) 0.047(3) -0.009(3) -0.007(2) -0.004(3)
C10 C 0.030(3) 0.065(4) 0.026(2) 0.006(2) -0.0064(19) 0.002(2)
C11 C 0.040(3) 0.057(3) 0.029(2) 0.006(2) -0.005(2) -0.005(2)
C12 C 0.035(3) 0.044(3) 0.037(2) 0.003(2) -0.005(2) -0.008(2)
C13 C 0.025(2) 0.032(2) 0.040(2) -0.0092(18) 0.0050(19) -0.0015(19)
C14 C 0.040(3) 0.039(3) 0.048(3) -0.014(2) 0.008(2) -0.008(2)
C15 C 0.037(3) 0.050(3) 0.028(2) -0.008(2) 0.002(2) -0.005(2)
C16 C 0.044(3) 0.049(3) 0.042(3) -0.016(2) 0.000(2) -0.001(2)
C17 C 0.050(3) 0.039(3) 0.064(4) -0.007(3) 0.000(3) -0.002(3)
C18 C 0.035(3) 0.045(3) 0.033(2) -0.004(2) 0.002(2) -0.008(2)
P2 P 0.0300(6) 0.0300(5) 0.0315(5) -0.0051(5) -0.0020(5) 0.0001(4)
P3 P 0.0254(5) 0.0265(5) 0.0285(5) -0.0042(4) -0.0013(4) 0.0017(4)
C43 C 0.035(2) 0.032(2) 0.0172(18) -0.0093(19) 0.0010(17) 0.0005(16)
C44 C 0.021(2) 0.033(2) 0.028(2) -0.0053(17) 0.0007(16) 0.0022(17)
C45 C 0.032(2) 0.032(2) 0.029(2) 0.0005(19) -0.0122(18) 0.0020(18)
C46 C 0.040(3) 0.041(2) 0.028(2) -0.014(2) -0.0020(19) -0.0074(19)
C47 C 0.034(2) 0.030(2) 0.034(2) -0.0034(19) 0.0015(19) -0.0043(18)
C48 C 0.023(2) 0.027(2) 0.033(2) 0.0039(17) -0.0061(17) 0.0056(17)
C25 C 0.030(2) 0.029(2) 0.032(2) 0.0006(18) -0.0081(18) 0.0014(17)
C26 C 0.048(3) 0.048(3) 0.019(2) -0.008(2) -0.0049(19) 0.0015(19)
C27 C 0.048(3) 0.042(3) 0.056(3) -0.007(3) -0.007(3) 0.002(3)
C28 C 0.038(3) 0.033(2) 0.032(2) 0.003(2) -0.008(2) 0.0053(19)
C29 C 0.044(3) 0.039(3) 0.048(3) -0.014(2) 0.008(2) -0.006(2)
C30 C 0.042(3) 0.039(2) 0.026(2) -0.005(2) -0.004(2) -0.0024(19)
C19 C 0.024(2) 0.035(2) 0.041(2) -0.0002(19) -0.0050(19) 0.004(2)
C20 C 0.031(3) 0.043(3) 0.062(3) -0.003(2) -0.008(2) -0.011(2)
C21 C 0.038(3) 0.065(4) 0.055(3) -0.020(3) 0.009(3) -0.012(3)
C22 C 0.042(3) 0.071(4) 0.035(3) -0.007(3) 0.002(2) -0.006(3)
C23 C 0.044(3) 0.057(3) 0.044(3) -0.004(3) 0.007(2) -0.009(3)
C24 C 0.053(3) 0.049(3) 0.029(2) -0.008(3) -0.004(2) -0.009(2)
C37 C 0.031(2) 0.031(2) 0.028(2) -0.0082(19) -0.0042(17) -0.0005(17)
C38 C 0.058(3) 0.033(2) 0.048(3) -0.013(2) 0.019(3) -0.012(2)
C39 C 0.050(3) 0.040(3) 0.043(3) -0.022(2) 0.014(2) -0.011(2)
C40 C 0.041(3) 0.042(3) 0.037(2) -0.012(2) 0.007(2) -0.006(2)
C41 C 0.051(3) 0.034(3) 0.063(3) -0.003(2) 0.020(3) -0.012(2)
C42 C 0.048(3) 0.028(2) 0.062(3) -0.011(2) 0.020(3) -0.006(2)
C31a C 0.024(2) 0.029(2) 0.034(2) -0.0029(18) -0.0039(18) 0.0036(19)
C32a C 0.047(4) 0.065(7) 0.017(2) 0.021(4) -0.001(2) 0.006(3)
C33a C 0.038(4) 0.063(8) 0.052(4) 0.011(4) 0.009(3) 0.010(5)
C34a C 0.041(3) 0.033(3) 0.042(3) 0.000(2) -0.009(2) 0.002(2)
C35a C 0.064(4) 0.036(5) 0.020(2) -0.006(4) -0.006(2) -0.009(3)
C36a C 0.033(3) 0.028(5) 0.027(2) -0.002(3) -0.002(2) -0.007(2)
C31b C 0.026(2) 0.023(2) 0.042(3) -0.0021(16) -0.0085(19) -0.0019(18)
C32b C 0.035(4) 0.053(6) 0.033(4) 0.009(4) 0.001(3) 0.022(4)
C33b C 0.031(4) 0.049(7) 0.076(6) -0.002(4) 0.002(4) 0.011(5)
C34b C 0.040(3) 0.031(3) 0.049(4) 0.004(2) -0.011(3) -0.005(2)
C35b C 0.061(4) 0.035(4) 0.019(3) 0.001(3) -0.001(3) -0.004(3)
C36b C 0.032(3) 0.028(4) 0.028(3) -0.001(3) -0.001(2) -0.007(3)

#=======================================================================

# MOLECULAR GEOMETRY

loop_
_geom_bond_atom_site_label_1
_geom_bond_atom_site_label_2
_geom_bond_site_symmetry_1
_geom_bond_site_symmetry_2
_geom_bond_distance
_geom_bond_publ_flag
Ag1 S1 . . 2.5304(13) ?
Ag1 P1 . . 2.4427(14) ?
Ag1 P2 . . 2.5142(12) ?
Ag1 P3 . . 2.4959(13) ?
S1 C2 . . 1.749(5) ?
P1 C1 . . 1.818(6) ?
P1 C7 . . 1.836(5) ?
P1 C13 . . 1.836(4) ?
C1 C2 . . 1.429(7) ?
C1 C6 . . 1.419(7) ?
C2 C3 . . 1.415(8) ?
C3 C4 . . 1.353(8) ?
C3 H3 . . 0.9597 ?
C4 C5 . . 1.410(7) ?
C4 H4 . . 0.9604 ?
C5 C6 . . 1.358(8) ?
C5 H5 . . 0.9592 ?
C6 H6 . . 0.96 ?
C7 C8 . . 1.399(9) ?
C7 C12 . . 1.400(9) ?
C8 C9 . . 1.385(7) ?
C8 H8 . . 0.9598 ?
C9 C10 . . 1.374(10) ?
C9 H9 . . 0.9602 ?
C10 C11 . . 1.391(9) ?
C10 H10 . . 0.9597 ?
C11 C12 . . 1.415(7) ?
C11 H11 . . 0.96 ?
C12 H12 . . 0.9597 ?
C13 C14 . . 1.364(8) ?
C13 C18 . . 1.410(6) ?
C14 C15 . . 1.412(7) ?
C14 H14 . . 0.9603 ?
C15 C16 . . 1.400(7) ?
C15 H15 . . 0.9603 ?
C16 C17 . . 1.360(9) ?
C16 H16 . . 0.9601 ?
C17 C18 . . 1.407(7) ?
C17 H17 . . 0.9595 ?
C18 H18 . . 0.96 ?
P2 C43 . . 1.856(6) ?
P2 C25 . . 1.821(4) ?
P2 C19 . . 1.827(5) ?
P3 C44 . . 1.845(5) ?
P3 C37 . . 1.836(5) ?
P3 C31a . . 1.826(4) ?
P3 C31b . . 1.826(4) ?
C43 C44 . . 1.395(6) ?
C43 C48 . . 1.394(7) ?
C44 C45 . . 1.385(8) ?
C45 C46 . . 1.389(7) ?
C45 H45 . . 0.9595 ?
C46 C47 . . 1.354(6) ?
C46 H46 . . 0.9601 ?
C47 C48 . . 1.383(8) ?
C47 H47 . . 0.96 ?
C48 H48 . . 0.9595 ?
C25 C26 . . 1.379(7) ?
C25 C30 . . 1.401(7) ?
C26 C27 . . 1.414(7) ?
C26 H26 . . 0.96 ?
C27 C28 . . 1.345(8) ?
C27 H27 . . 0.9595 ?
C28 C29 . . 1.387(7) ?
C28 H28 . . 0.9606 ?
C29 C30 . . 1.412(7) ?
C29 H29 . . 0.9601 ?
C30 H30 . . 0.9603 ?
C19 C20 . . 1.382(8) ?
C19 C24 . . 1.383(8) ?
C20 C21 . . 1.386(9) ?
C20 H20 . . 0.9597 ?
C21 C22 . . 1.404(10) ?
C21 H21 . . 0.9604 ?
C22 C23 . . 1.367(10) ?
C22 H22 . . 0.9594 ?
C23 C24 . . 1.384(9) ?
C23 H23 . . 0.96 ?
C24 H24 . . 0.9605 ?
C37 C38 . . 1.386(8) ?
C37 C42 . . 1.372(8) ?
C38 C39 . . 1.398(8) ?
C38 H38 . . 0.9597 ?
C39 C40 . . 1.395(8) ?
C39 H39 . . 0.9596 ?
C40 C41 . . 1.367(8) ?
C40 H40 . . 0.9601 ?
C41 C42 . . 1.395(9) ?
C41 H41 . . 0.9601 ?
C42 H42 . . 0.9601 ?
C31a C32a . . 1.378(11) ?
C31a C36a . . 1.369(10) ?
C32a C33a . . 1.375(13) ?
C32a H32a . . 0.9603 ?
C33a C34a . . 1.356(16) ?
C33a H33a . . 0.9614 ?
C34a C35a . . 1.370(16) ?
C34a H34a . . 0.9634 ?
C35a C36a . . 1.373(13) ?
C35a H35a . . 0.9605 ?
C36a H36a . . 0.9596 ?
C31b C32b . . 1.373(13) ?
C31b C36b . . 1.368(11) ?
C32b C33b . . 1.38(2) ?
C32b H32b . . 0.9647 ?
C33b C34b . . 1.35(4) ?
C33b H33b . . 0.9573 ?
C34b C35b . . 1.37(4) ?
C34b H34b . . 0.9656 ?
C35b C36b . . 1.37(3) ?
C35b H35b . . 0.9614 ?
C36b H36b . . 0.9599 ?

loop_
_geom_angle_atom_site_label_1
_geom_angle_atom_site_label_2
_geom_angle_atom_site_label_3
_geom_angle_site_symmetry_1
_geom_angle_site_symmetry_2
_geom_angle_site_symmetry_3
_geom_angle
_geom_angle_publ_flag
S1 Ag1 P1 . . . 84.77(4) ?
S1 Ag1 P2 . . . 120.10(4) ?
S1 Ag1 P3 . . . 111.07(4) ?
P1 Ag1 P2 . . . 128.21(4) ?
P1 Ag1 P3 . . . 136.81(4) ?
P2 Ag1 P3 . . . 79.44(4) ?
Ag1 S1 C2 . . . 101.64(18) ?
Ag1 P1 C1 . . . 103.85(17) ?
Ag1 P1 C7 . . . 117.83(18) ?
Ag1 P1 C13 . . . 123.63(16) ?
C1 P1 C7 . . . 104.7(3) ?
C1 P1 C13 . . . 103.4(2) ?
C7 P1 C13 . . . 101.3(2) ?
P1 C1 C2 . . . 119.8(4) ?
P1 C1 C6 . . . 120.8(4) ?
C2 C1 C6 . . . 119.3(5) ?
S1 C2 C1 . . . 125.5(4) ?
S1 C2 C3 . . . 118.6(4) ?
C1 C2 C3 . . . 115.9(5) ?
C2 C3 C4 . . . 124.0(5) ?
C2 C3 H3 . . . 118 ?
C4 C3 H3 . . . 117.99 ?
C3 C4 C5 . . . 119.3(5) ?
C3 C4 H4 . . . 120.35 ?
C5 C4 H4 . . . 120.32 ?
C4 C5 C6 . . . 119.6(5) ?
C4 C5 H5 . . . 120.2 ?
C6 C5 H5 . . . 120.25 ?
C1 C6 C5 . . . 121.8(5) ?
C1 C6 H6 . . . 119.14 ?
C5 C6 H6 . . . 119.08 ?
P1 C7 C8 . . . 118.3(4) ?
P1 C7 C12 . . . 122.2(4) ?
C8 C7 C12 . . . 119.5(5) ?
C7 C8 C9 . . . 119.5(6) ?
C7 C8 H8 . . . 120.24 ?
C9 C8 H8 . . . 120.25 ?
C8 C9 C10 . . . 121.9(6) ?
C8 C9 H9 . . . 119.04 ?
C10 C9 H9 . . . 119.04 ?
C9 C10 C11 . . . 119.4(5) ?
C9 C10 H10 . . . 120.37 ?
C11 C10 H10 . . . 120.22 ?
C10 C11 C12 . . . 119.9(6) ?
C10 C11 H11 . . . 120.09 ?
C12 C11 H11 . . . 120.03 ?
C7 C12 C11 . . . 119.7(6) ?
C7 C12 H12 . . . 120.13 ?
C11 C12 H12 . . . 120.17 ?
P1 C13 C14 . . . 122.9(3) ?
P1 C13 C18 . . . 117.1(3) ?
C14 C13 C18 . . . 120.0(4) ?
C13 C14 C15 . . . 121.2(5) ?
C13 C14 H14 . . . 119.39 ?
C15 C14 H14 . . . 119.37 ?
C14 C15 C16 . . . 118.4(5) ?
C14 C15 H15 . . . 120.86 ?
C16 C15 H15 . . . 120.77 ?
C15 C16 C17 . . . 120.7(5) ?
C15 C16 H16 . . . 119.71 ?
C17 C16 H16 . . . 119.6 ?
C16 C17 C18 . . . 121.1(5) ?
C16 C17 H17 . . . 119.5 ?
C18 C17 H17 . . . 119.43 ?
C13 C18 C17 . . . 118.6(5) ?
C13 C18 H18 . . . 120.66 ?
C17 C18 H18 . . . 120.71 ?
Ag1 P2 C43 . . . 104.35(13) ?
Ag1 P2 C25 . . . 124.71(17) ?
Ag1 P2 C19 . . . 113.57(15) ?
C43 P2 C25 . . . 104.2(2) ?
C43 P2 C19 . . . 103.0(2) ?
C25 P2 C19 . . . 104.6(2) ?
Ag1 P3 C44 . . . 104.86(16) ?
Ag1 P3 C37 . . . 111.79(17) ?
Ag1 P3 C31a . . . 126.38(17) ?
Ag1 P3 C31b . . . 126.38(17) ?
C44 P3 C37 . . . 103.9(2) ?
C44 P3 C31a . . . 105.2(2) ?
C44 P3 C31b . . . 105.2(2) ?
C37 P3 C31a . . . 102.6(2) ?
C37 P3 C31b . . . 102.6(2) ?
P2 C43 C44 . . . 118.9(4) ?
P2 C43 C48 . . . 122.3(3) ?
C44 C43 C48 . . . 118.8(5) ?
P3 C44 C43 . . . 119.6(4) ?
P3 C44 C45 . . . 121.3(3) ?
C43 C44 C45 . . . 119.2(4) ?
C44 C45 C46 . . . 120.7(4) ?
C44 C45 H45 . . . 119.56 ?
C46 C45 H45 . . . 119.73 ?
C45 C46 C47 . . . 120.4(5) ?
C45 C46 H46 . . . 119.8 ?
C47 C46 H46 . . . 119.77 ?
C46 C47 C48 . . . 119.7(4) ?
C46 C47 H47 . . . 120.09 ?
C48 C47 H47 . . . 120.21 ?
C43 C48 C47 . . . 121.1(4) ?
C43 C48 H48 . . . 119.53 ?
C47 C48 H48 . . . 119.35 ?
P2 C25 C26 . . . 122.7(4) ?
P2 C25 C30 . . . 117.1(3) ?
C26 C25 C30 . . . 120.0(4) ?
C25 C26 C27 . . . 119.0(5) ?
C25 C26 H26 . . . 120.49 ?
C27 C26 H26 . . . 120.48 ?
C26 C27 C28 . . . 121.1(5) ?
C26 C27 H27 . . . 119.42 ?
C28 C27 H27 . . . 119.45 ?
C27 C28 C29 . . . 121.0(4) ?
C27 C28 H28 . . . 119.54 ?
C29 C28 H28 . . . 119.49 ?
C28 C29 C30 . . . 119.1(5) ?
C28 C29 H29 . . . 120.46 ?
C30 C29 H29 . . . 120.46 ?
C25 C30 C29 . . . 119.7(4) ?
C25 C30 H30 . . . 120.17 ?
C29 C30 H30 . . . 120.14 ?
P2 C19 C20 . . . 118.1(4) ?
P2 C19 C24 . . . 122.8(4) ?
C20 C19 C24 . . . 118.9(5) ?
C19 C20 C21 . . . 120.5(6) ?
C19 C20 H20 . . . 119.76 ?
C21 C20 H20 . . . 119.77 ?
C20 C21 C22 . . . 119.9(7) ?
C20 C21 H21 . . . 120.04 ?
C22 C21 H21 . . . 120.06 ?
C21 C22 C23 . . . 119.1(6) ?
C21 C22 H22 . . . 120.43 ?
C23 C22 H22 . . . 120.5 ?
C22 C23 C24 . . . 120.6(7) ?
C22 C23 H23 . . . 119.68 ?
C24 C23 H23 . . . 119.74 ?
C19 C24 C23 . . . 120.9(6) ?
C19 C24 H24 . . . 119.57 ?
C23 C24 H24 . . . 119.54 ?
P3 C37 C38 . . . 116.1(4) ?
P3 C37 C42 . . . 124.6(4) ?
C38 C37 C42 . . . 119.3(5) ?
C37 C38 C39 . . . 119.9(6) ?
C37 C38 H38 . . . 120.06 ?
C39 C38 H38 . . . 120.03 ?
C38 C39 C40 . . . 120.5(5) ?
C38 C39 H39 . . . 119.73 ?
C40 C39 H39 . . . 119.8 ?
C39 C40 C41 . . . 118.7(5) ?
C39 C40 H40 . . . 120.64 ?
C41 C40 H40 . . . 120.64 ?
C40 C41 C42 . . . 120.9(6) ?
C40 C41 H41 . . . 119.58 ?
C42 C41 H41 . . . 119.53 ?
C37 C42 C41 . . . 120.6(5) ?
C37 C42 H42 . . . 119.67 ?
C41 C42 H42 . . . 119.7 ?
P3 C31a C32a . . . 118.0(5) ?
P3 C31a C36a . . . 123.8(5) ?
C32a C31a C36a . . . 117.9(6) ?
C31a C32a C33a . . . 122.0(8) ?
C31a C32a H32a . . . 119.01 ?
C33a C32a H32a . . . 119.03 ?
C32a C33a C34a . . . 119.0(9) ?
C32a C33a H33a . . . 120.44 ?
C34a C33a H33a . . . 120.57 ?
C33a C34a C35a . . . 120.0(9) ?
C33a C34a H34a . . . 119.84 ?
C35a C34a H34a . . . 120.15 ?
C34a C35a C36a . . . 120.6(9) ?
C34a C35a H35a . . . 119.55 ?
C36a C35a H35a . . . 119.82 ?
C31a C36a C35a . . . 120.4(8) ?
C31a C36a H36a . . . 119.78 ?
C35a C36a H36a . . . 119.86 ?
P3 C31b C32b . . . 117.5(6) ?
P3 C31b C36b . . . 124.5(9) ?
C32b C31b C36b . . . 117.9(11) ?
C31b C32b C33b . . . 122.5(15) ?
C31b C32b H32b . . . 119.1 ?
C33b C32b H32b . . . 118.4 ?
C32b C33b C34b . . . 118.5(16) ?
C32b C33b H33b . . . 121.03 ?
C34b C33b H33b . . . 120.45 ?
C33b C34b C35b . . . 120.3(19) ?
C33b C34b H34b . . . 120.14 ?
C35b C34b H34b . . . 119.6 ?
C34b C35b C36b . . . 120.5(17) ?
C34b C35b H35b . . . 119.75 ?
C36b C35b H35b . . . 119.79 ?
C31b C36b C35b . . . 120.3(18) ?
C31b C36b H36b . . . 119.8 ?
C35b C36b H36b . . . 119.86 ?
####################################################################### 
# 
# This file contains crystal structure data downloaded from the 
# Cambridge Structural Database (CSD) hosted by the Cambridge 
# Crystallographic Data Centre (CCDC).
# 
# Full information about CCDC data access policies and citation 
# guidelines are available at http://www.ccdc.cam.ac.uk/access/V1 
# 
# Audit and citation data items may have been added by the CCDC. 
# Please retain this information to preserve the provenance of 
# this file and to allow appropriate attribution of the data. 
# 
#######################################################################

data_Ag-dppbz-dpps-TR-Laue
_database_code_depnum_ccdc_archive 'CCDC 2472973'
loop_
_audit_author_name
_audit_author_address
'Radoslaw Kaminski'
;University of Warsaw
Poland
;
_audit_update_record             
;
2025-07-15 deposited with the CCDC.	2025-09-17 downloaded from the CCDC.
;
#=======================================================================

#=======================================================================

# CHEMICAL DATA

_chemical_formula_moiety         'C48 H38 Ag P3 S'
_chemical_formula_sum            'C48 H38 Ag P3 S'
_chemical_formula_weight         847.7
#=======================================================================

# CRYSTAL DATA

_symmetry_cell_setting           triclinic
_symmetry_space_group_name_H-M   'P -1'
_symmetry_space_group_name_Hall  '-P 1'
_symmetry_Int_Tables_number      2

loop_
_space_group_symop_id
_space_group_symop_operation_xyz
1 x,y,z
2 -x,-y,-z

_cell_length_a                   10.8455(5)
_cell_length_b                   12.0698(5)
_cell_length_c                   15.9133(5)
_cell_angle_alpha                72.271(3)
_cell_angle_beta                 88.798(3)
_cell_angle_gamma                81.388(3)
_cell_volume                     1961.13(14)

_cell_formula_units_Z            2

_cell_measurement_reflns_used    9791
_cell_measurement_theta_min      2.51
_cell_measurement_theta_max      29.16
_cell_measurement_temperature    100

_exptl_crystal_density_diffrn    1.4355
_exptl_crystal_F_000             868

_exptl_absorpt_coefficient_mu    0.724
_exptl_crystal_description       block
_exptl_crystal_size_max          0.212
_exptl_crystal_size_mid          0.137
_exptl_crystal_size_min          0.05
_exptl_crystal_colour            colourless
_exptl_absorpt_correction_type   multi-scan
_exptl_absorpt_process_details   
;
 R.H. Blessing, Acta Cryst. (1995), A51, 33-38
;
_exptl_absorpt_correction_T_min  0.925
_exptl_absorpt_correction_T_max  0.934

#=======================================================================

# EXPERIMENTAL DATA

_diffrn_ambient_temperature      100
_diffrn_radiation_probe          X-ray
_diffrn_source                   'micro-focus sealed X-ray tube'
_diffrn_radiation_type           'Mo K\a'
_diffrn_radiation_source         'X-ray tube'
_diffrn_radiation_wavelength     0.71069
_diffrn_radiation_monochromator  mirror
_diffrn_measurement_device       'four-circle diffractometer'
_diffrn_measurement_device_type  'SuperNova Dual, Mo, Atlas'
_diffrn_detector                 'CCD plate'
_diffrn_measurement_method       '\w scans'

_diffrn_reflns_number            46934
_diffrn_reflns_theta_min         1.79
_diffrn_reflns_theta_max         33.09
_diffrn_reflns_theta_full        31.77
_diffrn_measured_fraction_theta_max 0.92
_diffrn_measured_fraction_theta_full 0.98
_diffrn_reflns_av_R_equivalents  0.0941
_diffrn_reflns_av_unetI/netI     0.1417
_diffrn_reflns_limit_h_max       15
_diffrn_reflns_limit_h_min       -16
_diffrn_reflns_limit_k_max       18
_diffrn_reflns_limit_k_min       -18
_diffrn_reflns_limit_l_max       24
_diffrn_reflns_limit_l_min       -22

#======================================================================

# REFINEMENT DATA

_reflns_number_total             13666
_reflns_number_gt                5281
_reflns_threshold_expression     I>3\s(I)

_refine_ls_structure_factor_coef Fsqd
_refine_ls_R_factor_gt           0.0477
_refine_ls_wR_factor_gt          0.0857
_refine_ls_R_factor_all          0.1201
_refine_ls_wR_factor_ref         0.1185
_refine_ls_goodness_of_fit_ref   1.02
_refine_ls_goodness_of_fit_gt    1.21
_refine_ls_number_reflns         13666
_refine_ls_number_parameters     478
_refine_ls_number_restraints     0
_refine_ls_number_constraints    152
_refine_ls_weighting_scheme      sigma
_refine_ls_weighting_details     w=1/(\s^2^(I)+0.0004I^2^)
_refine_ls_hydrogen_treatment    constr
_refine_ls_shift/su_max          0.0431
_refine_ls_shift/su_mean         0.0045
_refine_diff_density_max         2.27
_refine_diff_density_min         -1.11
_refine_ls_extinction_method     none

loop_
_atom_type_symbol
_atom_type_scat_dispersion_real
_atom_type_scat_dispersion_imag
_atom_type_scat_source
_atom_type_scat_Cromer_Mann_a1
_atom_type_scat_Cromer_Mann_b1
_atom_type_scat_Cromer_Mann_a2
_atom_type_scat_Cromer_Mann_b2
_atom_type_scat_Cromer_Mann_a3
_atom_type_scat_Cromer_Mann_b3
_atom_type_scat_Cromer_Mann_a4
_atom_type_scat_Cromer_Mann_b4
_atom_type_scat_Cromer_Mann_c
C 0.0033 0.0016 'International Tables Vol C tables 4.2.6.8 and 6.1.1.4' 2.31
20.843901 1.02 10.2075 1.5886 0.5687 0.865 51.651199 0.2156
H 0.0000 0.0000 'International Tables Vol C tables 4.2.6.8 and 6.1.1.4'
0.493002 10.5109 0.322912 26.1257 0.140191 3.14236 0.04081 57.799702 0.003038
Ag -0.8971 1.1015 'International Tables Vol C tables 4.2.6.8 and 6.1.1.4'
19.2808 0.6446 16.688499 7.4726 4.8045 24.6605 1.0463 99.815598 5.179
P 0.1023 0.0942 'International Tables Vol C tables 4.2.6.8 and 6.1.1.4' 6.4345
1.9067 4.1791 27.157 1.78 0.526 1.4908 68.164497 1.1149
S 0.1246 0.1234 'International Tables Vol C tables 4.2.6.8 and 6.1.1.4' 6.9053
1.4679 5.2034 22.215099 1.4379 0.2536 1.5863 56.172001 0.8669

_iucr_refine_instructions_details 
;
 IAM refinement made with JANA program
;

#=======================================================================

# ATOMIC COORDINATES AND DISPLACEMENT PARAMETERS

loop_
_atom_site_label
_atom_site_type_symbol
_atom_site_fract_x
_atom_site_fract_y
_atom_site_fract_z
_atom_site_adp_type
_atom_site_U_iso_or_equiv
_atom_site_site_symmetry_multiplicity
_atom_site_occupancy
_atom_site_calc_flag
_atom_site_refinement_flags
_atom_site_disorder_assembly
_atom_site_disorder_group
Ag1 Ag 0.24525(2) 0.25317(2) 0.740937(15) Uani 0.02458(10) 2 1 d . . .
S1 S 0.12321(8) 0.08324(8) 0.76393(5) Uani 0.0263(3) 2 1 d . . .
C1 C 0.2628(3) 0.0729(3) 0.61406(20) Uani 0.0214(11) 2 1 d . . .
C2 C 0.1653(3) 0.0357(3) 0.67117(20) Uani 0.0231(11) 2 1 d . . .
C3 C 0.0933(3) -0.0402(3) 0.6502(2) Uani 0.0275(13) 2 1 d . . .
H3 H 0.028166 -0.06798 0.689226 Uiso 0.033 2 1 d . . .
C4 C 0.1119(3) -0.0767(3) 0.5764(2) Uani 0.0294(13) 2 1 d . . .
H4 H 0.062074 -0.130565 0.565449 Uiso 0.0353 2 1 d . . .
C5 C 0.2033(3) -0.0351(3) 0.5177(2) Uani 0.0302(14) 2 1 d . . .
H5 H 0.214576 -0.056407 0.464332 Uiso 0.0363 2 1 d . . .
C6 C 0.2776(3) 0.0376(3) 0.5374(2) Uani 0.0283(13) 2 1 d . . .
H6 H 0.341796 0.0651 0.497411 Uiso 0.034 2 1 d . . .
P1 P 0.36422(8) 0.16920(8) 0.63669(5) Uani 0.0226(3) 2 1 d . . .
C7 C 0.5125(3) 0.0736(3) 0.67551(19) Uani 0.0231(12) 2 1 d . . .
C8 C 0.6042(3) 0.1186(3) 0.7101(2) Uani 0.0322(14) 2 1 d . . .
H8 H 0.58858 0.198029 0.712294 Uiso 0.0386 2 1 d . . .
C9 C 0.7193(3) 0.0484(4) 0.7416(2) Uani 0.0398(16) 2 1 d . . .
H9 H 0.782273 0.080455 0.764329 Uiso 0.0477 2 1 d . . .
C10 C 0.7418(3) -0.0661(4) 0.7399(2) Uani 0.0369(15) 2 1 d . . .
H10 H 0.819129 -0.114776 0.763569 Uiso 0.0443 2 1 d . . .
C11 C 0.6533(3) -0.1111(4) 0.7043(2) Uani 0.0372(15) 2 1 d . . .
H11 H 0.670228 -0.190277 0.701556 Uiso 0.0447 2 1 d . . .
C12 C 0.5392(3) -0.0419(3) 0.6723(2) Uani 0.0289(13) 2 1 d . . .
H12 H 0.478264 -0.07403 0.647695 Uiso 0.0347 2 1 d . . .
C13 C 0.4026(3) 0.2580(3) 0.5267(2) Uani 0.0232(12) 2 1 d . . .
C14 C 0.5020(3) 0.2218(3) 0.4795(2) Uani 0.0289(13) 2 1 d . . .
H14 H 0.555935 0.149215 0.506448 Uiso 0.0347 2 1 d . . .
C15 C 0.5243(3) 0.2884(3) 0.3948(2) Uani 0.0313(14) 2 1 d . . .
H15 H 0.593117 0.261799 0.36334 Uiso 0.0375 2 1 d . . .
C16 C 0.4481(3) 0.3929(3) 0.3552(2) Uani 0.0338(14) 2 1 d . . .
H16 H 0.462523 0.438345 0.295794 Uiso 0.0406 2 1 d . . .
C17 C 0.3509(4) 0.4319(3) 0.4014(2) Uani 0.0371(15) 2 1 d . . .
H17 H 0.298653 0.505567 0.374477 Uiso 0.0445 2 1 d . . .
C18 C 0.3282(3) 0.3650(3) 0.4869(2) Uani 0.0303(13) 2 1 d . . .
H18 H 0.260607 0.393099 0.518604 Uiso 0.0364 2 1 d . . .
P2 P 0.13243(8) 0.45890(8) 0.71393(5) Uani 0.0223(3) 2 1 d . . .
C19 C -0.0227(3) 0.4651(3) 0.76141(20) Uani 0.0240(12) 2 1 d . . .
C20 C -0.0820(3) 0.3669(3) 0.7761(2) Uani 0.0322(14) 2 1 d . . .
H20 H -0.042971 0.299875 0.759753 Uiso 0.0387 2 1 d . . .
C21 C -0.1979(3) 0.3661(4) 0.8145(2) Uani 0.0411(16) 2 1 d . . .
H21 H -0.240023 0.299153 0.822674 Uiso 0.0493 2 1 d . . .
C22 C -0.2537(4) 0.4596(4) 0.8411(2) Uani 0.0391(16) 2 1 d . . .
H22 H -0.332708 0.456787 0.869453 Uiso 0.0469 2 1 d . . .
C23 C -0.1951(4) 0.5573(4) 0.8266(2) Uani 0.0382(15) 2 1 d . . .
H23 H -0.233452 0.623403 0.844293 Uiso 0.0459 2 1 d . . .
C24 C -0.0802(3) 0.5597(3) 0.7862(2) Uani 0.0325(14) 2 1 d . . .
H24 H -0.040264 0.628385 0.775446 Uiso 0.0391 2 1 d . . .
C25 C 0.1148(3) 0.5713(3) 0.60562(19) Uani 0.0227(11) 2 1 d . . .
C26 C -0.0004(3) 0.6202(3) 0.5645(2) Uani 0.0315(13) 2 1 d . . .
H26 H -0.075314 0.601268 0.595118 Uiso 0.0378 2 1 d . . .
C27 C -0.0078(4) 0.6973(3) 0.4783(2) Uani 0.0356(14) 2 1 d . . .
H27 H -0.087803 0.729558 0.449509 Uiso 0.0427 2 1 d . . .
C28 C 0.0988(3) 0.7272(3) 0.4347(2) Uani 0.0298(13) 2 1 d . . .
H28 H 0.093247 0.781317 0.376036 Uiso 0.0357 2 1 d . . .
C29 C 0.2134(3) 0.6794(3) 0.4752(2) Uani 0.0291(13) 2 1 d . . .
H29 H 0.287908 0.700029 0.444703 Uiso 0.035 2 1 d . . .
C30 C 0.2218(3) 0.6011(3) 0.5603(2) Uani 0.0303(13) 2 1 d . . .
H30 H 0.302283 0.567478 0.587922 Uiso 0.0363 2 1 d . . .
P3 P 0.28823(8) 0.28613(8) 0.88416(5) Uani 0.0208(3) 2 1 d . . .
C31 C 0.4254(3) 0.2185(3) 0.95650(19) Uani 0.0228(12) 2 1 d . . .
C32 C 0.5382(4) 0.2012(4) 0.9187(2) Uani 0.062(2) 2 1 d . . .
H32 H 0.543594 0.227746 0.855603 Uiso 0.0743 2 1 d . . .
C33 C 0.6442(4) 0.1462(5) 0.9695(3) Uani 0.073(2) 2 1 d . . .
H33 H 0.72293 0.138022 0.941686 Uiso 0.0879 2 1 d . . .
C34 C 0.6380(3) 0.1034(3) 1.0592(2) Uani 0.0321(13) 2 1 d . . .
H34 H 0.711271 0.063238 1.094609 Uiso 0.0385 2 1 d . . .
C35 C 0.5280(4) 0.1185(4) 1.0967(2) Uani 0.0432(16) 2 1 d . . .
H35 H 0.522907 0.087681 1.159612 Uiso 0.0518 2 1 d . . .
C36 C 0.4208(4) 0.1774(3) 1.0472(2) Uani 0.0403(16) 2 1 d . . .
H36 H 0.343599 0.189453 1.076144 Uiso 0.0484 2 1 d . . .
C37 C 0.1588(3) 0.2568(3) 0.95902(18) Uani 0.0213(11) 2 1 d . . .
C38 C 0.1302(3) 0.1434(3) 0.9859(2) Uani 0.0334(14) 2 1 d . . .
H38 H 0.175978 0.08532 0.96258 Uiso 0.0401 2 1 d . . .
C39 C 0.0371(3) 0.1116(3) 1.0457(2) Uani 0.0355(15) 2 1 d . . .
H39 H 0.020762 0.031804 1.065202 Uiso 0.0426 2 1 d . . .
C40 C -0.0319(3) 0.1964(3) 1.0769(2) Uani 0.0270(13) 2 1 d . . .
H40 H -0.096821 0.175681 1.118044 Uiso 0.0324 2 1 d . . .
C41 C -0.0075(3) 0.3091(3) 1.0491(2) Uani 0.0358(14) 2 1 d . . .
H41 H -0.056707 0.368088 1.069811 Uiso 0.043 2 1 d . . .
C42 C 0.0882(3) 0.3397(3) 0.9907(2) Uani 0.0317(13) 2 1 d . . .
H42 H 0.105292 0.419217 0.972424 Uiso 0.038 2 1 d . . .
C43 C 0.2210(3) 0.5222(3) 0.78100(18) Uani 0.0187(11) 2 1 d . . .
C44 C 0.2881(3) 0.4460(3) 0.85719(18) Uani 0.0189(11) 2 1 d . . .
C45 C 0.3535(3) 0.4938(3) 0.9088(2) Uani 0.0257(12) 2 1 d . . .
H45 H 0.397739 0.44253 0.961178 Uiso 0.0308 2 1 d . . .
C46 C 0.3560(3) 0.6132(3) 0.88624(19) Uani 0.0251(12) 2 1 d . . .
H46 H 0.402579 0.644354 0.922073 Uiso 0.0301 2 1 d . . .
C47 C 0.2905(3) 0.6880(3) 0.81127(19) Uani 0.0232(12) 2 1 d . . .
H47 H 0.292165 0.771195 0.795064 Uiso 0.0278 2 1 d . . .
C48 C 0.2234(3) 0.6432(3) 0.76020(20) Uani 0.0235(12) 2 1 d . . .
H48 H 0.177259 0.696063 0.709229 Uiso 0.0282 2 1 d . . .

loop_
_atom_site_aniso_label
_atom_site_aniso_type_symbol
_atom_site_aniso_U_11
_atom_site_aniso_U_22
_atom_site_aniso_U_33
_atom_site_aniso_U_12
_atom_site_aniso_U_13
_atom_site_aniso_U_23
Ag1 Ag 0.02522(15) 0.02489(15) 0.02317(14) -0.00348(11) 0.00050(10)
-0.00677(11)
S1 S 0.0291(5) 0.0281(5) 0.0207(4) -0.0098(4) 0.0038(3) -0.0033(4)
C1 C 0.0217(18) 0.0182(17) 0.0235(16) 0.0020(14) -0.0031(13) -0.0072(13)
C2 C 0.0254(19) 0.0174(17) 0.0220(16) -0.0025(14) -0.0049(14) 0.0007(13)
C3 C 0.030(2) 0.0221(19) 0.0273(18) -0.0050(16) -0.0011(15) -0.0015(15)
C4 C 0.028(2) 0.026(2) 0.036(2) -0.0031(16) -0.0046(16) -0.0109(16)
C5 C 0.032(2) 0.030(2) 0.0299(19) -0.0015(17) -0.0027(16) -0.0131(16)
C6 C 0.024(2) 0.033(2) 0.0273(18) -0.0023(16) 0.0027(15) -0.0091(16)
P1 P 0.0212(5) 0.0251(5) 0.0208(4) -0.0033(4) 0.0015(3) -0.0061(4)
C7 C 0.0240(19) 0.030(2) 0.0145(15) -0.0048(15) 0.0029(13) -0.0060(14)
C8 C 0.030(2) 0.032(2) 0.0329(19) -0.0023(17) -0.0044(16) -0.0084(17)
C9 C 0.027(2) 0.055(3) 0.033(2) -0.013(2) -0.0074(16) -0.0032(19)
C10 C 0.026(2) 0.044(3) 0.0291(19) 0.0053(19) 0.0030(16) 0.0010(18)
C11 C 0.039(2) 0.039(2) 0.0288(19) 0.006(2) 0.0009(17) -0.0089(18)
C12 C 0.031(2) 0.033(2) 0.0237(17) -0.0073(17) 0.0009(15) -0.0079(16)
C13 C 0.0224(18) 0.0225(18) 0.0226(16) -0.0021(15) -0.0007(13) -0.0043(14)
C14 C 0.028(2) 0.028(2) 0.0276(18) -0.0040(16) -0.0001(15) -0.0035(15)
C15 C 0.029(2) 0.037(2) 0.0276(18) -0.0092(18) 0.0076(15) -0.0086(16)
C16 C 0.040(2) 0.040(2) 0.0190(17) -0.0119(19) -0.0022(16) -0.0011(16)
C17 C 0.039(2) 0.033(2) 0.034(2) -0.0045(19) -0.0030(18) -0.0024(17)
C18 C 0.028(2) 0.030(2) 0.0304(19) -0.0030(17) 0.0027(15) -0.0066(16)
P2 P 0.0227(5) 0.0209(5) 0.0195(4) -0.0014(4) -0.0037(3) -0.0011(3)
C19 C 0.0246(19) 0.0255(19) 0.0206(16) -0.0021(15) -0.0028(13) -0.0056(14)
C20 C 0.029(2) 0.030(2) 0.038(2) -0.0062(17) 0.0009(16) -0.0106(17)
C21 C 0.027(2) 0.042(3) 0.056(3) -0.0136(19) 0.0031(19) -0.014(2)
C22 C 0.026(2) 0.053(3) 0.035(2) -0.002(2) 0.0018(17) -0.010(2)
C23 C 0.039(2) 0.039(3) 0.033(2) 0.005(2) -0.0010(17) -0.0099(18)
C24 C 0.031(2) 0.030(2) 0.036(2) 0.0004(17) 0.0023(16) -0.0110(17)
C25 C 0.030(2) 0.0199(18) 0.0158(15) 0.0004(15) -0.0063(13) -0.0031(13)
C26 C 0.028(2) 0.030(2) 0.0290(18) -0.0048(17) -0.0043(15) 0.0018(16)
C27 C 0.036(2) 0.032(2) 0.0306(19) -0.0004(18) -0.0126(17) 0.0011(17)
C28 C 0.042(2) 0.026(2) 0.0185(16) -0.0025(17) -0.0065(15) -0.0040(15)
C29 C 0.038(2) 0.029(2) 0.0213(17) -0.0098(17) 0.0020(15) -0.0067(15)
C30 C 0.031(2) 0.031(2) 0.0260(18) -0.0027(17) -0.0054(15) -0.0056(16)
P3 P 0.0215(5) 0.0212(5) 0.0172(4) -0.0030(4) -0.0007(3) -0.0023(3)
C31 C 0.0287(19) 0.0226(18) 0.0164(15) -0.0067(15) -0.0040(13) -0.0033(13)
C32 C 0.032(3) 0.105(4) 0.0224(19) 0.015(3) 0.0032(17) 0.006(2)
C33 C 0.036(3) 0.117(5) 0.034(2) 0.022(3) 0.003(2) 0.009(3)
C34 C 0.031(2) 0.026(2) 0.0318(19) 0.0086(16) -0.0155(16) -0.0037(16)
C35 C 0.040(3) 0.055(3) 0.0232(19) -0.004(2) -0.0041(17) 0.0037(18)
C36 C 0.032(2) 0.056(3) 0.0232(18) 0.001(2) 0.0001(16) -0.0009(18)
C37 C 0.0221(18) 0.0232(18) 0.0151(15) -0.0036(15) -0.0024(13) -0.0003(13)
C38 C 0.042(2) 0.021(2) 0.043(2) -0.0104(17) 0.0184(18) -0.0166(16)
C39 C 0.043(2) 0.027(2) 0.041(2) -0.0146(19) 0.0150(18) -0.0142(17)
C40 C 0.026(2) 0.029(2) 0.0265(18) -0.0102(16) 0.0067(14) -0.0068(15)
C41 C 0.039(2) 0.025(2) 0.041(2) -0.0029(18) 0.0181(18) -0.0093(17)
C42 C 0.040(2) 0.0198(19) 0.0324(19) -0.0053(17) 0.0060(17) -0.0037(15)
C43 C 0.0144(16) 0.0259(18) 0.0147(14) -0.0035(14) -0.0013(12) -0.0043(13)
C44 C 0.0205(17) 0.0181(17) 0.0146(14) -0.0022(14) 0.0014(12) -0.0002(12)
C45 C 0.029(2) 0.027(2) 0.0184(16) -0.0028(16) -0.0034(14) -0.0035(14)
C46 C 0.031(2) 0.0246(19) 0.0214(16) -0.0058(16) -0.0020(14) -0.0083(14)
C47 C 0.0258(19) 0.0196(18) 0.0231(16) -0.0049(15) 0.0071(14) -0.0047(14)
C48 C 0.0241(19) 0.0236(19) 0.0197(16) 0.0005(15) 0.0038(13) -0.0042(14)

#=======================================================================

# MOLECULAR GEOMETRY

loop_
_geom_bond_atom_site_label_1
_geom_bond_atom_site_label_2
_geom_bond_site_symmetry_1
_geom_bond_site_symmetry_2
_geom_bond_distance
_geom_bond_publ_flag
Ag1 S1 . . 2.5355(10) ?
Ag1 P1 . . 2.4468(10) ?
Ag1 P2 . . 2.5119(9) ?
Ag1 P3 . . 2.4944(10) ?
S1 C2 . . 1.768(4) ?
C1 C2 . . 1.414(4) ?
C1 C6 . . 1.409(5) ?
C1 P1 . . 1.829(4) ?
C2 C3 . . 1.404(6) ?
C3 H3 . . 0.9606 ?
C3 C4 . . 1.376(5) ?
C4 H4 . . 0.9609 ?
C4 C5 . . 1.390(4) ?
C5 H5 . . 0.96 ?
C5 C6 . . 1.381(5) ?
C6 H6 . . 0.9601 ?
P1 C7 . . 1.831(3) ?
P1 C13 . . 1.829(3) ?
C7 C8 . . 1.398(5) ?
C7 C12 . . 1.397(5) ?
C8 H8 . . 0.9594 ?
C8 C9 . . 1.407(4) ?
C9 H9 . . 0.96 ?
C9 C10 . . 1.375(7) ?
C10 H10 . . 0.9599 ?
C10 C11 . . 1.380(6) ?
C11 H11 . . 0.9599 ?
C11 C12 . . 1.395(4) ?
C12 H12 . . 0.9595 ?
C13 C14 . . 1.394(5) ?
C13 C18 . . 1.390(4) ?
C14 H14 . . 0.9601 ?
C14 C15 . . 1.381(4) ?
C15 H15 . . 0.9598 ?
C15 C16 . . 1.377(4) ?
C16 H16 . . 0.9606 ?
C16 C17 . . 1.380(5) ?
C17 H17 . . 0.9605 ?
C17 C18 . . 1.393(4) ?
C18 H18 . . 0.9598 ?
P2 C19 . . 1.830(3) ?
P2 C25 . . 1.833(3) ?
P2 C43 . . 1.845(4) ?
C19 C20 . . 1.388(5) ?
C19 C24 . . 1.378(5) ?
C20 H20 . . 0.9604 ?
C20 C21 . . 1.386(5) ?
C21 H21 . . 0.9605 ?
C21 C22 . . 1.376(7) ?
C22 H22 . . 0.9603 ?
C22 C23 . . 1.379(7) ?
C23 H23 . . 0.9599 ?
C23 C24 . . 1.390(5) ?
C24 H24 . . 0.9603 ?
C25 C26 . . 1.384(4) ?
C25 C30 . . 1.388(5) ?
C26 H26 . . 0.9596 ?
C26 C27 . . 1.400(4) ?
C27 H27 . . 0.9598 ?
C27 C28 . . 1.374(5) ?
C28 H28 . . 0.9597 ?
C28 C29 . . 1.373(4) ?
C29 H29 . . 0.9595 ?
C29 C30 . . 1.391(4) ?
C30 H30 . . 0.9598 ?
P3 C31 . . 1.828(3) ?
P3 C37 . . 1.826(3) ?
P3 C44 . . 1.845(4) ?
C31 C32 . . 1.368(5) ?
C31 C36 . . 1.378(4) ?
C32 H32 . . 0.9599 ?
C32 C33 . . 1.378(6) ?
C33 H33 . . 0.9593 ?
C33 C34 . . 1.366(5) ?
C34 H34 . . 0.9597 ?
C34 C35 . . 1.336(5) ?
C35 H35 . . 0.9595 ?
C35 C36 . . 1.388(5) ?
C36 H36 . . 0.9605 ?
C37 C38 . . 1.385(5) ?
C37 C42 . . 1.380(5) ?
C38 H38 . . 0.9603 ?
C38 C39 . . 1.388(4) ?
C39 H39 . . 0.9602 ?
C39 C40 . . 1.385(5) ?
C40 H40 . . 0.9595 ?
C40 C41 . . 1.361(5) ?
C41 H41 . . 0.9602 ?
C41 C42 . . 1.394(4) ?
C42 H42 . . 0.9597 ?
C43 C44 . . 1.415(4) ?
C43 C48 . . 1.400(5) ?
C44 C45 . . 1.395(5) ?
C45 H45 . . 0.96 ?
C45 C46 . . 1.379(5) ?
C46 H46 . . 0.9603 ?
C46 C47 . . 1.389(4) ?
C47 H47 . . 0.9605 ?
C47 C48 . . 1.376(5) ?
C48 H48 . . 0.96 ?

loop_
_geom_angle_atom_site_label_1
_geom_angle_atom_site_label_2
_geom_angle_atom_site_label_3
_geom_angle_site_symmetry_1
_geom_angle_site_symmetry_2
_geom_angle_site_symmetry_3
_geom_angle
_geom_angle_publ_flag
S1 Ag1 P1 . . . 84.93(3) ?
S1 Ag1 P2 . . . 120.16(3) ?
S1 Ag1 P3 . . . 110.94(3) ?
P1 Ag1 P2 . . . 128.28(3) ?
P1 Ag1 P3 . . . 136.61(3) ?
P2 Ag1 P3 . . . 79.46(3) ?
Ag1 S1 C2 . . . 101.70(12) ?
C2 C1 C6 . . . 118.5(3) ?
C2 C1 P1 . . . 121.0(3) ?
C6 C1 P1 . . . 120.4(2) ?
S1 C2 C1 . . . 124.7(3) ?
S1 C2 C3 . . . 117.8(2) ?
C1 C2 C3 . . . 117.5(3) ?
C2 C3 H3 . . . 118.46 ?
C2 C3 C4 . . . 123.0(3) ?
H3 C3 C4 . . . 118.52 ?
C3 C4 H4 . . . 120.28 ?
C3 C4 C5 . . . 119.5(4) ?
H4 C4 C5 . . . 120.17 ?
C4 C5 H5 . . . 120.62 ?
C4 C5 C6 . . . 118.9(3) ?
H5 C5 C6 . . . 120.52 ?
C1 C6 C5 . . . 122.4(3) ?
C1 C6 H6 . . . 118.71 ?
C5 C6 H6 . . . 118.85 ?
Ag1 P1 C1 . . . 103.23(11) ?
Ag1 P1 C7 . . . 118.05(12) ?
Ag1 P1 C13 . . . 122.96(12) ?
C1 P1 C7 . . . 104.86(16) ?
C1 P1 C13 . . . 103.55(16) ?
C7 P1 C13 . . . 102.05(14) ?
P1 C7 C8 . . . 118.3(3) ?
P1 C7 C12 . . . 123.6(3) ?
C8 C7 C12 . . . 118.1(3) ?
C7 C8 H8 . . . 119.76 ?
C7 C8 C9 . . . 120.5(4) ?
H8 C8 C9 . . . 119.72 ?
C8 C9 H9 . . . 119.95 ?
C8 C9 C10 . . . 120.1(4) ?
H9 C9 C10 . . . 119.94 ?
C9 C10 H10 . . . 119.95 ?
C9 C10 C11 . . . 120.1(3) ?
H10 C10 C11 . . . 119.97 ?
C10 C11 H11 . . . 119.93 ?
C10 C11 C12 . . . 120.2(4) ?
H11 C11 C12 . . . 119.87 ?
C7 C12 C11 . . . 120.9(4) ?
C7 C12 H12 . . . 119.54 ?
C11 C12 H12 . . . 119.56 ?
P1 C13 C14 . . . 122.8(2) ?
P1 C13 C18 . . . 119.1(2) ?
C14 C13 C18 . . . 118.0(3) ?
C13 C14 H14 . . . 119.33 ?
C13 C14 C15 . . . 121.2(3) ?
H14 C14 C15 . . . 119.46 ?
C14 C15 H15 . . . 119.92 ?
C14 C15 C16 . . . 120.2(3) ?
H15 C15 C16 . . . 119.83 ?
C15 C16 H16 . . . 120.23 ?
C15 C16 C17 . . . 119.6(3) ?
H16 C16 C17 . . . 120.21 ?
C16 C17 H17 . . . 119.83 ?
C16 C17 C18 . . . 120.3(3) ?
H17 C17 C18 . . . 119.85 ?
C13 C18 C17 . . . 120.6(3) ?
C13 C18 H18 . . . 119.73 ?
C17 C18 H18 . . . 119.69 ?
Ag1 P2 C19 . . . 113.56(11) ?
Ag1 P2 C25 . . . 124.21(12) ?
Ag1 P2 C43 . . . 104.38(10) ?
C19 P2 C25 . . . 105.42(14) ?
C19 P2 C43 . . . 102.95(16) ?
C25 P2 C43 . . . 103.91(16) ?
P2 C19 C20 . . . 117.6(3) ?
P2 C19 C24 . . . 123.3(3) ?
C20 C19 C24 . . . 119.0(3) ?
C19 C20 H20 . . . 120.2 ?
C19 C20 C21 . . . 119.6(4) ?
H20 C20 C21 . . . 120.17 ?
C20 C21 H21 . . . 119.43 ?
C20 C21 C22 . . . 121.1(4) ?
H21 C21 C22 . . . 119.42 ?
C21 C22 H22 . . . 120.3 ?
C21 C22 C23 . . . 119.4(4) ?
H22 C22 C23 . . . 120.34 ?
C22 C23 H23 . . . 120.16 ?
C22 C23 C24 . . . 119.7(4) ?
H23 C23 C24 . . . 120.13 ?
C19 C24 C23 . . . 121.1(4) ?
C19 C24 H24 . . . 119.49 ?
C23 C24 H24 . . . 119.44 ?
P2 C25 C26 . . . 122.5(2) ?
P2 C25 C30 . . . 118.3(2) ?
C26 C25 C30 . . . 118.9(3) ?
C25 C26 H26 . . . 120 ?
C25 C26 C27 . . . 120.1(3) ?
H26 C26 C27 . . . 119.93 ?
C26 C27 H27 . . . 119.82 ?
C26 C27 C28 . . . 120.4(3) ?
H27 C27 C28 . . . 119.8 ?
C27 C28 H28 . . . 120.11 ?
C27 C28 C29 . . . 119.9(3) ?
H28 C28 C29 . . . 120.03 ?
C28 C29 H29 . . . 119.9 ?
C28 C29 C30 . . . 120.2(3) ?
H29 C29 C30 . . . 119.9 ?
C25 C30 C29 . . . 120.6(3) ?
C25 C30 H30 . . . 119.75 ?
C29 C30 H30 . . . 119.67 ?
Ag1 P3 C31 . . . 125.99(12) ?
Ag1 P3 C37 . . . 111.29(12) ?
Ag1 P3 C44 . . . 105.20(11) ?
C31 P3 C37 . . . 103.03(14) ?
C31 P3 C44 . . . 104.98(16) ?
C37 P3 C44 . . . 104.42(16) ?
P3 C31 C32 . . . 118.4(2) ?
P3 C31 C36 . . . 123.7(3) ?
C32 C31 C36 . . . 117.8(3) ?
C31 C32 H32 . . . 119.38 ?
C31 C32 C33 . . . 121.2(3) ?
H32 C32 C33 . . . 119.39 ?
C32 C33 H33 . . . 119.77 ?
C32 C33 C34 . . . 120.5(4) ?
H33 C33 C34 . . . 119.75 ?
C33 C34 H34 . . . 120.65 ?
C33 C34 C35 . . . 118.7(3) ?
H34 C34 C35 . . . 120.62 ?
C34 C35 H35 . . . 119.07 ?
C34 C35 C36 . . . 121.8(3) ?
H35 C35 C36 . . . 119.08 ?
C31 C36 C35 . . . 119.9(3) ?
C31 C36 H36 . . . 120.1 ?
C35 C36 H36 . . . 120.01 ?
P3 C37 C38 . . . 117.6(3) ?
P3 C37 C42 . . . 124.5(3) ?
C38 C37 C42 . . . 118.0(3) ?
C37 C38 H38 . . . 119.14 ?
C37 C38 C39 . . . 121.7(3) ?
H38 C38 C39 . . . 119.19 ?
C38 C39 H39 . . . 120.4 ?
C38 C39 C40 . . . 119.2(3) ?
H39 C39 C40 . . . 120.44 ?
C39 C40 H40 . . . 120.01 ?
C39 C40 C41 . . . 119.9(3) ?
H40 C40 C41 . . . 120.07 ?
C40 C41 H41 . . . 119.74 ?
C40 C41 C42 . . . 120.6(3) ?
H41 C41 C42 . . . 119.69 ?
C37 C42 C41 . . . 120.7(3) ?
C37 C42 H42 . . . 119.64 ?
C41 C42 H42 . . . 119.68 ?
P2 C43 C44 . . . 119.0(3) ?
P2 C43 C48 . . . 122.6(2) ?
C44 C43 C48 . . . 118.4(3) ?
P3 C44 C43 . . . 118.8(3) ?
P3 C44 C45 . . . 122.1(2) ?
C43 C44 C45 . . . 119.1(3) ?
C44 C45 H45 . . . 119.32 ?
C44 C45 C46 . . . 121.4(3) ?
H45 C45 C46 . . . 119.26 ?
C45 C46 H46 . . . 120.22 ?
C45 C46 C47 . . . 119.5(3) ?
H46 C46 C47 . . . 120.27 ?
C46 C47 H47 . . . 119.91 ?
C46 C47 C48 . . . 120.2(3) ?
H47 C47 C48 . . . 119.92 ?
C43 C48 C47 . . . 121.4(3) ?
C43 C48 H48 . . . 119.33 ?
C47 C48 H48 . . . 119.28 ?
